# Supplementary material for: COOBoostR: An Extreme Gradient Boosting-Based Tool for Robust Tissue or Cell-of-Origin Prediction of Tumors
Source: Life (Basel). 2022 Dec 27;13(1):71. doi: 10.3390/life13010071 (PMC9865194; doi:10.3390/life13010071)
Supplement: Supplementary file 1 [file life-13-00071-s001.zip]

Archive with 1 entries (1 files):
- life-2081510-supplementary.pdf
